# Supplementary material for: Description of a new species of the genus Monelata Förster, 1856 from China (Hymenoptera, Diapriidae)
Source: Zookeys. 2016 Mar 28;(574):97–104. doi: 10.3897/zookeys.574.7628 (PMC4829905; doi:10.3897/zookeys.574.7628)
Supplement: XML Treatment for Monelata [file zookeys.574.7628-treatment1.xml]

<!DOCTYPE tp:taxon-treatment
  PUBLIC "-//TaxonX//DTD Taxonomic Treatment Publishing DTD v0 20100105//EN" "tax-treatment-NSO.dtd">
<tp:taxon-treatment xmlns:tp="http://www.plazi.org/taxpub"><tp:treatment-meta><kwd-group><label>Taxon classification</label><kwd><named-content content-type="kingdom">Animalia</named-content></kwd><kwd><named-content content-type="order">Hymenoptera</named-content></kwd><kwd><named-content content-type="family">Diapriidae</named-content></kwd></kwd-group><mixed-citation publication-type="journal"><person-group><name><surname>Hou</surname><given-names>Zi</given-names></name><name><surname>Xu</surname><given-names>Zai-fu</given-names></name></person-group><article-title>Description of a new species of the genus <italic><tp:taxon-name><tp:taxon-name-part taxon-name-part-type="genus">Monelata</tp:taxon-name-part></tp:taxon-name></italic> Förster, 1856 from China (<tp:taxon-name><tp:taxon-name-part taxon-name-part-type="order">Hymenoptera</tp:taxon-name-part></tp:taxon-name>, <tp:taxon-name><tp:taxon-name-part taxon-name-part-type="family">Diapriidae</tp:taxon-name-part></tp:taxon-name>)</article-title><source>Zookeys</source><day>28</day><month>3</month><year>2016</year><volume>2016</volume><issue>574</issue><fpage>97</fpage><lpage>104</lpage><pub-id pub-id-type="doi">10.3897/zookeys.574.7628</pub-id></mixed-citation></tp:treatment-meta><tp:nomenclature><label>Genus</label><tp:taxon-name>
            <tp:taxon-name-part taxon-name-part-type="genus">Monelata</tp:taxon-name-part>
          </tp:taxon-name><tp:taxon-authority>Förster, 1856</tp:taxon-authority><tp:nomenclature-citation-list><tp:nomenclature-citation><tp:taxon-name><tp:taxon-name-part taxon-name-part-type="genus">Monelata</tp:taxon-name-part></tp:taxon-name><comment> Förster, 1856: 123. Type species: <tp:taxon-name><tp:taxon-name-part taxon-name-part-type="genus">Diapria</tp:taxon-name-part> <tp:taxon-name-part taxon-name-part-type="species">parvula</tp:taxon-name-part></tp:taxon-name> Nees von Esenbeck, designated by <xref ref-type="bibr" rid="B1">Ashmead (1893)</xref>.</comment></tp:nomenclature-citation><tp:nomenclature-citation><tp:taxon-name><tp:taxon-name-part taxon-name-part-type="genus">Monelata</tp:taxon-name-part></tp:taxon-name><comment> Förster: <xref ref-type="bibr" rid="B1">Ashmead 1893</xref>: 407; <xref ref-type="bibr" rid="B2">Dalla Torre 1898</xref>: 432; <xref ref-type="bibr" rid="B7">Kieffer 1910</xref>: 698; 1912: 5; 1916: 8; <xref ref-type="bibr" rid="B17">Prisner 1953</xref>: 452; <xref ref-type="bibr" rid="B13">Muesebeck and Walkley 1951</xref>: 676; <xref ref-type="bibr" rid="B14">1956</xref>: 371; <xref ref-type="bibr" rid="B18">Pschorn-Walcher 1956</xref>: 58; <xref ref-type="bibr" rid="B11">Masner and Sundholm 1959</xref>: 165; <xref ref-type="bibr" rid="B8">Kozlov 1978</xref>: 594; <xref ref-type="bibr" rid="B12">Muesebeck 1979</xref>: 1143; <xref ref-type="bibr" rid="B22">Szabó 1979</xref>: 273; <xref ref-type="bibr" rid="B10">Masner and Garcia 2002</xref>: 93; <xref ref-type="bibr" rid="B19">Rajmohana 2006</xref>: 57.</comment></tp:nomenclature-citation><tp:nomenclature-citation><tp:taxon-name>
            <tp:taxon-name-part taxon-name-part-type="genus">Monelata</tp:taxon-name-part>
          </tp:taxon-name><comment>For detailed generic synonymy see <xref ref-type="bibr" rid="B5">Johnson (1992)</xref>.</comment></tp:nomenclature-citation></tp:nomenclature-citation-list></tp:nomenclature><tp:treatment-sec sec-type="Diagnosis"><title>Diagnosis.</title><p>Body length 0.9–1.5 mm, smooth and shining. Female antenna 13-segmented, with A13 remarkably clavate. Male antenna 14-segmented, with A4 not sexually modified. Cervix of pronotum densely hairy, dense pronotal and propleural cushions confluent into complete hairy collar ventrally and dorsally. Notauli absent. Anterior scutellar pit absent. Metapleuron densely covered with appressed pilosity, pilosity continuing on metasternum, completely surrounding hind coxae. Propodeum <!--PageBreak-->and petiole entirely carpeted with dense semi-hyaline pilosity. <abbrev xmlns:xlink="http://www.w3.org/1999/xlink" xlink:title="the second metasomal tergite" xlink:type="simple">T2</abbrev> with pilosity at base. <abbrev xmlns:xlink="http://www.w3.org/1999/xlink" xlink:title="the second metasomal sterite" xlink:type="simple">S2</abbrev> with large and dense anterior cushion.</p></tp:treatment-sec><tp:treatment-sec sec-type="Distribution"><title>Distribution.</title><p>Afrotropical, Nearctic, Palearctic and Oriental Regions (<xref ref-type="bibr" rid="B19">Rajmohana 2006</xref>; <xref ref-type="bibr" rid="B6">Johnson et al. 2015</xref>).</p></tp:treatment-sec><tp:treatment-sec sec-type="Key to Oriental species of Monelata"><title>Key to Oriental species of <italic><tp:taxon-name><tp:taxon-name-part taxon-name-part-type="genus">Monelata</tp:taxon-name-part></tp:taxon-name></italic></title><table-wrap content-type="key" position="anchor" orientation="portrait"><table id="TID0EIEAC" rules="all"><tbody><tr><td rowspan="1" colspan="1">1</td><td rowspan="1" colspan="1">Fore wing with apical margin deeply incised</td><td rowspan="1" colspan="1">
                    <bold><italic><tp:taxon-name><tp:taxon-name-part taxon-name-part-type="genus">Monelata</tp:taxon-name-part> <tp:taxon-name-part taxon-name-part-type="species">incisipennis</tp:taxon-name-part></tp:taxon-name></italic> Huggert</bold>
                  </td></tr><tr><td rowspan="1" colspan="1">–</td><td rowspan="1" colspan="1">Fore wing with apical margin round or truncate</td><td rowspan="1" colspan="1">
                    <bold>2</bold>
                  </td></tr><tr><td rowspan="1" colspan="1">2</td><td rowspan="1" colspan="1">Forewing with apical margin round; head in dorsal view nearly as long as wide; mesosoma brown to reddish-brown</td><td rowspan="1" colspan="1">
                    <bold><italic><tp:taxon-name><tp:taxon-name-part taxon-name-part-type="genus">Monelata</tp:taxon-name-part> <tp:taxon-name-part taxon-name-part-type="species">completa</tp:taxon-name-part></tp:taxon-name></italic> Rajmohana &amp; Narendran</bold>
                  </td></tr><tr><td rowspan="1" colspan="1">–</td><td rowspan="1" colspan="1">Forewing with apical margin truncate (Fig. <xref ref-type="fig" rid="F1">3</xref>); head in dorsal view distinctly transverse; mesosoma black</td><td rowspan="1" colspan="1">
                    <bold><italic><tp:taxon-name><tp:taxon-name-part taxon-name-part-type="genus">Monelata</tp:taxon-name-part> <tp:taxon-name-part taxon-name-part-type="species">truncata</tp:taxon-name-part></tp:taxon-name></italic> sp. n.</bold>
                  </td></tr></tbody></table></table-wrap></tp:treatment-sec><tp:treatment-sec><!--Section generated to contain objects referenced in tp:taxon-treatment.--><fig id="F1" position="float" orientation="portrait"><label>Figures 1–3.</label><caption><p>
          <italic><tp:taxon-name><tp:taxon-name-part taxon-name-part-type="genus">Monelata</tp:taxon-name-part> <tp:taxon-name-part taxon-name-part-type="species">truncata</tp:taxon-name-part></tp:taxon-name></italic> sp. n., ♀, holotype, habitus. <bold>1</bold> Lateral view <bold>2</bold> dorsal view <bold>3</bold> fore wing.</p></caption><graphic xmlns:xlink="http://www.w3.org/1999/xlink" xlink:href="zookeys-574-097-g001.jpg" position="float" orientation="portrait" xlink:type="simple" id="oo_82946.jpg"/></fig></tp:treatment-sec><ref-list><ref id="B1"><mixed-citation xmlns:xlink="http://www.w3.org/1999/xlink" xlink:type="simple">
          <person-group><name name-style="western"><surname>Ashmead</surname><given-names>WH</given-names></name></person-group> (<year>1893</year>) <article-title>A monograph of the North American <tp:taxon-name><tp:taxon-name-part taxon-name-part-type="family">Proctotrypidae</tp:taxon-name-part></tp:taxon-name>.</article-title> <source>Bulletin of the United States National Museum</source> <volume>45</volume>: <fpage>1</fpage>–<lpage>472</lpage>. doi: <ext-link xlink:type="simple" ext-link-type="doi" xlink:href="10.5479/si.03629236.45.1">10.5479/si.03629236.45.1</ext-link></mixed-citation></ref><ref id="B2"><mixed-citation xmlns:xlink="http://www.w3.org/1999/xlink" xlink:type="simple">
          <person-group><name name-style="western"><surname>Dalla Torre</surname><given-names>CGde</given-names></name></person-group> (<year>1898</year>) <source>Catalogus hymenopterorum hucusque descriptiorum systematicus et synonymicus. Vol. V: <tp:taxon-name><tp:taxon-name-part taxon-name-part-type="family">Chalcididae</tp:taxon-name-part></tp:taxon-name> et <tp:taxon-name><tp:taxon-name-part taxon-name-part-type="family">Proctotrupidae</tp:taxon-name-part></tp:taxon-name>.</source> <publisher-name>Sumptibus Guilelmi Engelmann</publisher-name>, <publisher-loc>Lipsiae</publisher-loc>, <size units="page">598 pp</size>.</mixed-citation></ref><ref id="B7"><mixed-citation xmlns:xlink="http://www.w3.org/1999/xlink" xlink:type="simple">
          <person-group><name name-style="western"><surname>Kieffer</surname><given-names>JJ</given-names></name></person-group> (<year>1910</year>) <article-title><tp:taxon-name><tp:taxon-name-part taxon-name-part-type="family">Proctotrypidae</tp:taxon-name-part></tp:taxon-name>.</article-title> In: <person-group><name name-style="western"><surname>André</surname><given-names>E</given-names></name></person-group> (<role>Ed.</role>) <source>Species des Hyménoptères d’Europe et d’Algérie</source>. <volume>Vol. 10</volume>. <publisher-name>Hermann et Fils</publisher-name>, <publisher-loc>Paris</publisher-loc>, <fpage>593</fpage>–<lpage>752</lpage>.</mixed-citation></ref><ref id="B17"><mixed-citation xmlns:xlink="http://www.w3.org/1999/xlink" xlink:type="simple">
          <person-group><name name-style="western"><surname>Prisner</surname><given-names>H</given-names></name></person-group> (<year>1953</year>) <article-title>Further studies in <tp:taxon-name><tp:taxon-name-part taxon-name-part-type="superfamily">Proctotrupoidea</tp:taxon-name-part></tp:taxon-name>: 1. The genus <italic><tp:taxon-name><tp:taxon-name-part taxon-name-part-type="genus">Phaenopria</tp:taxon-name-part></tp:taxon-name></italic> Ashm., 2. The genus <italic><tp:taxon-name><tp:taxon-name-part taxon-name-part-type="genus">Monelata</tp:taxon-name-part></tp:taxon-name></italic> Foerst., and 3. Remarks on <italic><tp:taxon-name><tp:taxon-name-part taxon-name-part-type="genus">Diapria</tp:taxon-name-part></tp:taxon-name></italic> Latr. and allied genera.</article-title> <source>Bulletin de la Société Fouad l<sup>er</sup> d’Entomologie</source> <volume>37</volume>: <fpage>441</fpage>–<lpage>457</lpage>.</mixed-citation></ref><ref id="B13"><mixed-citation xmlns:xlink="http://www.w3.org/1999/xlink" xlink:type="simple">
          <person-group><name name-style="western"><surname>Muesebeck</surname><given-names>CFW</given-names></name><name name-style="western"><surname>Walkley</surname><given-names>LM</given-names></name></person-group> (<year>1951</year>) <article-title>Superfamily <tp:taxon-name><tp:taxon-name-part taxon-name-part-type="superfamily">Proctotrupoidea</tp:taxon-name-part></tp:taxon-name>.</article-title> In: <person-group><name name-style="western"><surname>Muesebeck</surname><given-names>CFW</given-names></name><name name-style="western"><surname>Krombein</surname><given-names>KV</given-names></name><name name-style="western"><surname>Townes</surname><given-names>HK</given-names></name></person-group>. <source><tp:taxon-name><tp:taxon-name-part taxon-name-part-type="order">Hymenoptera</tp:taxon-name-part></tp:taxon-name> of America north of Mexico. Synoptic Catalog</source>. <publisher-name>U.S. Dept. Agriculture Monograph</publisher-name>, No. <volume>2</volume>: <fpage>655</fpage>–<lpage>718</lpage>.</mixed-citation></ref><ref id="B14"><mixed-citation xmlns:xlink="http://www.w3.org/1999/xlink" xlink:type="simple">
          <person-group><name name-style="western"><surname>Muesebeck</surname><given-names>CFW</given-names></name><name name-style="western"><surname>Walkley</surname><given-names>LM</given-names></name></person-group> (<year>1956</year>) <article-title>Type species of the genera and subgenera of parasitic wasps comprising the superfamily <tp:taxon-name><tp:taxon-name-part taxon-name-part-type="superfamily">Proctotrupoidea</tp:taxon-name-part></tp:taxon-name> (Order <tp:taxon-name><tp:taxon-name-part taxon-name-part-type="order">Hymenoptera</tp:taxon-name-part></tp:taxon-name>).</article-title> <source>Proceedings of the U.S. National Museum</source> <volume>105</volume>: <fpage>319</fpage>–<lpage>419</lpage>. doi: <ext-link xlink:type="simple" ext-link-type="doi" xlink:href="10.5479/si.00963801.3359.319">10.5479/si.00963801.3359.319</ext-link></mixed-citation></ref><ref id="B18"><mixed-citation xmlns:xlink="http://www.w3.org/1999/xlink" xlink:type="simple">
          <person-group><name name-style="western"><surname>Pschorn-Walcher</surname><given-names>H</given-names></name></person-group> (<year>1956</year>) <article-title>Zur Kenntnis der <tp:taxon-name><tp:taxon-name-part taxon-name-part-type="subfamily">Diapriinae</tp:taxon-name-part></tp:taxon-name> (Hym., <tp:taxon-name><tp:taxon-name-part taxon-name-part-type="superfamily">Proctotrupoidea</tp:taxon-name-part></tp:taxon-name>).</article-title> <source>Mitteilungen der Schweizerischen Entomologischen Gesellschaft</source> <volume>29</volume>(<issue>1</issue>): <fpage>58</fpage>–<lpage>68</lpage>.</mixed-citation></ref><ref id="B11"><mixed-citation xmlns:xlink="http://www.w3.org/1999/xlink" xlink:type="simple">
          <person-group><name name-style="western"><surname>Masner</surname><given-names>L</given-names></name><name name-style="western"><surname>Sundholm</surname><given-names>A</given-names></name></person-group> (<year>1959</year>) <article-title>Some nomenclatoric problems in <tp:taxon-name><tp:taxon-name-part taxon-name-part-type="family">Diapriidae</tp:taxon-name-part></tp:taxon-name> (Hym., <tp:taxon-name><tp:taxon-name-part taxon-name-part-type="superfamily">Proctotrupoidea</tp:taxon-name-part></tp:taxon-name>).</article-title> <source>Acta Societatis Entomologicae Čechosloveniae</source> <volume>56</volume>: <fpage>161</fpage>–<lpage>168</lpage>.</mixed-citation></ref><ref id="B8"><mixed-citation xmlns:xlink="http://www.w3.org/1999/xlink" xlink:type="simple">
          <person-group><name name-style="western"><surname>Kozlov</surname><given-names>MA</given-names></name></person-group> (<year>1978</year>) <source>Superfamily <tp:taxon-name><tp:taxon-name-part taxon-name-part-type="superfamily">Proctotrupoidea</tp:taxon-name-part></tp:taxon-name>. Determination of insects of the European portion of the USSR</source>. <volume>Vol. 3</volume>, <issue>part 2</issue>. <publisher-name>Nauka</publisher-name>, <publisher-loc>Leningrad</publisher-loc>, <size units="page">758 pp</size>.</mixed-citation></ref><ref id="B12"><mixed-citation xmlns:xlink="http://www.w3.org/1999/xlink" xlink:type="simple">
          <person-group><name name-style="western"><surname>Muesebeck</surname><given-names>CFW</given-names></name></person-group> (<year>1979</year>) <chapter-title>Superfamily <tp:taxon-name><tp:taxon-name-part taxon-name-part-type="superfamily">Proctotrupoidea</tp:taxon-name-part></tp:taxon-name>.</chapter-title> In: <person-group><name name-style="western"><surname>Krombein</surname><given-names>KV</given-names></name><name name-style="western"><surname>Hurd</surname><given-names>PD</given-names></name><name name-style="western"><surname>Smith</surname><given-names>DR</given-names></name><name name-style="western"><surname>Burks</surname><given-names>BD</given-names></name></person-group>. <source>Catalog of <tp:taxon-name><tp:taxon-name-part taxon-name-part-type="order">Hymenoptera</tp:taxon-name-part></tp:taxon-name> in America north of Mexico. Volume 1. <tp:taxon-name><tp:taxon-name-part taxon-name-part-type="suborder">Symphyta</tp:taxon-name-part></tp:taxon-name> and <tp:taxon-name><tp:taxon-name-part taxon-name-part-type="suborder">Apocrita</tp:taxon-name-part></tp:taxon-name> (<tp:taxon-name><tp:taxon-name-part taxon-name-part-type="above-genus">Parasitica</tp:taxon-name-part></tp:taxon-name>)</source>. <publisher-name>Smithsonian Institution Press</publisher-name>, <publisher-loc>Washington, DC</publisher-loc>, <fpage>1121</fpage>–<lpage>1186</lpage>.</mixed-citation></ref><ref id="B22"><mixed-citation xmlns:xlink="http://www.w3.org/1999/xlink" xlink:type="simple">
          <person-group><name name-style="western"><surname>Szabó</surname><given-names>JB</given-names></name></person-group> (<year>1979</year>) <article-title>Neue Arten und Fundortangaben der mongolischen Diapriiden (<tp:taxon-name><tp:taxon-name-part taxon-name-part-type="order">Hymenoptera</tp:taxon-name-part></tp:taxon-name>, <tp:taxon-name><tp:taxon-name-part taxon-name-part-type="family">Diapriidae</tp:taxon-name-part></tp:taxon-name>).</article-title> <source>Annales Historico-Naturales Musei Nationalis Hungarici</source> <volume>71</volume>: <fpage>273</fpage>–<lpage>278</lpage>.</mixed-citation></ref><ref id="B10"><mixed-citation xmlns:xlink="http://www.w3.org/1999/xlink" xlink:type="simple">
          <person-group><name name-style="western"><surname>Masner</surname><given-names>L</given-names></name><name name-style="western"><surname>Garcia</surname><given-names>RJL</given-names></name></person-group> (<year>2002</year>) <article-title>The genera of <tp:taxon-name><tp:taxon-name-part taxon-name-part-type="subfamily">Diapriinae</tp:taxon-name-part></tp:taxon-name> (<tp:taxon-name><tp:taxon-name-part taxon-name-part-type="order">Hymenoptera</tp:taxon-name-part></tp:taxon-name>: <tp:taxon-name><tp:taxon-name-part taxon-name-part-type="family">Diapriidae</tp:taxon-name-part></tp:taxon-name>) in the New World.</article-title> <source>Bulletin of the American Museum of Natural History</source> <volume>268</volume>: <fpage>1</fpage>–<lpage>138</lpage>. doi: <ext-link xlink:type="simple" ext-link-type="doi" xlink:href="10.1206/0003-0090(2002)268&lt;0001:TGODHD&gt;2.0.CO;2">10.1206/0003-0090(2002)268&lt;0001:TGODHD&gt;2.0.CO;2</ext-link></mixed-citation></ref><ref id="B19"><mixed-citation xmlns:xlink="http://www.w3.org/1999/xlink" xlink:type="simple">
          <person-group><name name-style="western"><surname>Rajmohana</surname><given-names>K</given-names></name></person-group> (<year>2006</year>) <article-title>Studies on <tp:taxon-name><tp:taxon-name-part taxon-name-part-type="superfamily">Proctotrupoidea</tp:taxon-name-part></tp:taxon-name> and <tp:taxon-name><tp:taxon-name-part taxon-name-part-type="superfamily">Platygastroidea</tp:taxon-name-part></tp:taxon-name> (<tp:taxon-name><tp:taxon-name-part taxon-name-part-type="order">Hymenoptera</tp:taxon-name-part></tp:taxon-name>: <tp:taxon-name><tp:taxon-name-part taxon-name-part-type="class">Insecta</tp:taxon-name-part></tp:taxon-name>) of Kerala.</article-title> <source>Memoirs of the Zoological Survey of India</source> <volume>21</volume>(<issue>1</issue>): <fpage>1</fpage>–<lpage>153</lpage>.</mixed-citation></ref><ref id="B5"><mixed-citation xmlns:xlink="http://www.w3.org/1999/xlink" xlink:type="simple">
          <person-group><name name-style="western"><surname>Johnson</surname><given-names>NF</given-names></name></person-group> (<year>1992</year>) <article-title>Catalog of world <tp:taxon-name><tp:taxon-name-part taxon-name-part-type="superfamily">Proctotrupoidea</tp:taxon-name-part></tp:taxon-name> excluding <tp:taxon-name><tp:taxon-name-part taxon-name-part-type="family">Platygastridae</tp:taxon-name-part></tp:taxon-name>.</article-title> <source>Memoirs of the American Entomological Institute</source> <volume>51</volume>: <fpage>1</fpage>–<lpage>825</lpage>.</mixed-citation></ref><ref id="B6"><mixed-citation xmlns:xlink="http://www.w3.org/1999/xlink" xlink:type="simple">
          <person-group><name name-style="western"><surname>Johnson</surname><given-names>NF</given-names></name><name name-style="western"><surname>Musetti</surname><given-names>L</given-names></name><name name-style="western"><surname>Cora</surname><given-names>J</given-names></name></person-group> (<year>2015</year>) <source><tp:taxon-name><tp:taxon-name-part taxon-name-part-type="order">Hymenoptera</tp:taxon-name-part></tp:taxon-name> Online (HOL)</source>. <ext-link xlink:type="simple" ext-link-type="uri" xlink:href="http://hol.osu.edu">http://hol.osu.edu</ext-link> [<date-in-citation content-type="access-date">accessed 26 May 2015</date-in-citation>]</mixed-citation></ref></ref-list></tp:taxon-treatment>
