# Supplementary material for: Description of a new species of the genus Monelata Förster, 1856 from China (Hymenoptera, Diapriidae)
Source: Zookeys. 2016 Mar 28;(574):97–104. doi: 10.3897/zookeys.574.7628 (PMC4829905; doi:10.3897/zookeys.574.7628)
Supplement: XML Treatment for Monelata incisipennis [file zookeys.574.7628-treatment2.xml]

<!DOCTYPE tp:taxon-treatment
  PUBLIC "-//TaxonX//DTD Taxonomic Treatment Publishing DTD v0 20100105//EN" "tax-treatment-NSO.dtd">
<tp:taxon-treatment xmlns:tp="http://www.plazi.org/taxpub"><tp:treatment-meta><kwd-group><label>Taxon classification</label><kwd><named-content content-type="kingdom">Animalia</named-content></kwd><kwd><named-content content-type="order">Hymenoptera</named-content></kwd><kwd><named-content content-type="family">Diapriidae</named-content></kwd></kwd-group><mixed-citation publication-type="journal"><person-group><name><surname>Hou</surname><given-names>Zi</given-names></name><name><surname>Xu</surname><given-names>Zai-fu</given-names></name></person-group><article-title>Description of a new species of the genus <italic><tp:taxon-name><tp:taxon-name-part taxon-name-part-type="genus">Monelata</tp:taxon-name-part></tp:taxon-name></italic> Förster, 1856 from China (<tp:taxon-name><tp:taxon-name-part taxon-name-part-type="order">Hymenoptera</tp:taxon-name-part></tp:taxon-name>, <tp:taxon-name><tp:taxon-name-part taxon-name-part-type="family">Diapriidae</tp:taxon-name-part></tp:taxon-name>)</article-title><source>Zookeys</source><day>28</day><month>3</month><year>2016</year><volume>2016</volume><issue>574</issue><fpage>97</fpage><lpage>104</lpage><pub-id pub-id-type="doi">10.3897/zookeys.574.7628</pub-id></mixed-citation></tp:treatment-meta><tp:nomenclature><tp:taxon-name>
            <tp:taxon-name-part taxon-name-part-type="genus">Monelata</tp:taxon-name-part>
            <tp:taxon-name-part taxon-name-part-type="species">incisipennis</tp:taxon-name-part>
          </tp:taxon-name><tp:taxon-authority>Huggert, 1982</tp:taxon-authority><tp:nomenclature-citation-list><tp:nomenclature-citation><tp:taxon-name><tp:taxon-name-part taxon-name-part-type="genus">Monelata</tp:taxon-name-part> <tp:taxon-name-part taxon-name-part-type="species">incisipennis</tp:taxon-name-part></tp:taxon-name><comment> Huggert, 1982: 183.</comment></tp:nomenclature-citation><tp:nomenclature-citation><tp:taxon-name><tp:taxon-name-part taxon-name-part-type="genus">Monelata</tp:taxon-name-part> <tp:taxon-name-part taxon-name-part-type="species">incisipennis</tp:taxon-name-part></tp:taxon-name><comment> Huggert: <xref ref-type="bibr" rid="B19">Rajmohana 2006</xref>: 57; <xref ref-type="bibr" rid="B9">Liu and Xu 2012</xref>: 460.</comment></tp:nomenclature-citation></tp:nomenclature-citation-list></tp:nomenclature><tp:treatment-sec sec-type="material"><title>Material examined.</title><p>1 ♀, CHINA: Guangdong, Nankunshan, <named-content xmlns:xlink="http://www.w3.org/1999/xlink" content-type="date" xlink:type="simple">2011.IX.27–29</named-content>, Zai-fu Xu (SCAU); 1 ♂, Hainan, Yinggeling, <named-content xmlns:xlink="http://www.w3.org/1999/xlink" content-type="date" xlink:type="simple">2008.XI.16-20</named-content>, Ya-li Tang (SCAU); 1 ♂, Guangxi, Maoershan, <named-content xmlns:xlink="http://www.w3.org/1999/xlink" content-type="date" xlink:type="simple">2005.VIII.2-10</named-content>, Bin Xiao (SCAU); 92 ♀♀ 48 ♂♂, Yunnan, Zhaotong, Yongshan, Huanghua, <named-content xmlns:xlink="http://www.w3.org/1999/xlink" content-type="date" xlink:type="simple">2012.VIII–X</named-content>, Shi-wen Yang (SCAU).</p></tp:treatment-sec><tp:treatment-sec sec-type="Biology"><title>Biology.</title><p>Unknown.</p></tp:treatment-sec><tp:treatment-sec sec-type="Distribution"><title>Distribution.</title><p>China (Guangdong, Hainan, Guangxi, Yunnan); India (<xref ref-type="bibr" rid="B19">Rajmohana 2006</xref>).</p></tp:treatment-sec><ref-list><ref id="B19"><mixed-citation xmlns:xlink="http://www.w3.org/1999/xlink" xlink:type="simple">
          <person-group><name name-style="western"><surname>Rajmohana</surname><given-names>K</given-names></name></person-group> (<year>2006</year>) <article-title>Studies on <tp:taxon-name><tp:taxon-name-part taxon-name-part-type="superfamily">Proctotrupoidea</tp:taxon-name-part></tp:taxon-name> and <tp:taxon-name><tp:taxon-name-part taxon-name-part-type="superfamily">Platygastroidea</tp:taxon-name-part></tp:taxon-name> (<tp:taxon-name><tp:taxon-name-part taxon-name-part-type="order">Hymenoptera</tp:taxon-name-part></tp:taxon-name>: <tp:taxon-name><tp:taxon-name-part taxon-name-part-type="class">Insecta</tp:taxon-name-part></tp:taxon-name>) of Kerala.</article-title> <source>Memoirs of the Zoological Survey of India</source> <volume>21</volume>(<issue>1</issue>): <fpage>1</fpage>–<lpage>153</lpage>.</mixed-citation></ref><ref id="B9"><mixed-citation xmlns:xlink="http://www.w3.org/1999/xlink" xlink:type="simple">
          <person-group><name name-style="western"><surname>Liu</surname><given-names>JX</given-names></name><name name-style="western"><surname>Xu</surname><given-names>ZF</given-names></name></person-group> (<year>2012</year>) <article-title><italic><tp:taxon-name><tp:taxon-name-part taxon-name-part-type="genus">Monelata</tp:taxon-name-part> <tp:taxon-name-part taxon-name-part-type="species">incesipennis</tp:taxon-name-part></tp:taxon-name></italic> Huggert new to China, with description of the male adult for the first time (<tp:taxon-name><tp:taxon-name-part taxon-name-part-type="order">Hymenoptera</tp:taxon-name-part></tp:taxon-name>, <tp:taxon-name><tp:taxon-name-part taxon-name-part-type="family">Diapriidae</tp:taxon-name-part></tp:taxon-name>).</article-title> <source>Acta Zootaxonomica Sinica</source> <volume>37</volume>(<issue>2</issue>): <fpage>460</fpage>–<lpage>462</lpage>.</mixed-citation></ref></ref-list></tp:taxon-treatment>
