# Supplementary material for: Description of a new species of the genus Monelata Förster, 1856 from China (Hymenoptera, Diapriidae)
Source: Zookeys. 2016 Mar 28;(574):97–104. doi: 10.3897/zookeys.574.7628 (PMC4829905; doi:10.3897/zookeys.574.7628)
Supplement: XML Treatment for Monelata truncata [file zookeys.574.7628-treatment3.xml]

<!DOCTYPE tp:taxon-treatment
  PUBLIC "-//TaxonX//DTD Taxonomic Treatment Publishing DTD v0 20100105//EN" "tax-treatment-NSO.dtd">
<tp:taxon-treatment xmlns:tp="http://www.plazi.org/taxpub"><tp:treatment-meta><kwd-group><label>Taxon classification</label><kwd><named-content content-type="kingdom">Animalia</named-content></kwd><kwd><named-content content-type="order">Hymenoptera</named-content></kwd><kwd><named-content content-type="family">Diapriidae</named-content></kwd></kwd-group><mixed-citation publication-type="journal"><person-group><name><surname>Hou</surname><given-names>Zi</given-names></name><name><surname>Xu</surname><given-names>Zai-fu</given-names></name></person-group><article-title>Description of a new species of the genus <italic><tp:taxon-name><tp:taxon-name-part taxon-name-part-type="genus">Monelata</tp:taxon-name-part></tp:taxon-name></italic> Förster, 1856 from China (<tp:taxon-name><tp:taxon-name-part taxon-name-part-type="order">Hymenoptera</tp:taxon-name-part></tp:taxon-name>, <tp:taxon-name><tp:taxon-name-part taxon-name-part-type="family">Diapriidae</tp:taxon-name-part></tp:taxon-name>)</article-title><source>Zookeys</source><day>28</day><month>3</month><year>2016</year><volume>2016</volume><issue>574</issue><fpage>97</fpage><lpage>104</lpage><pub-id pub-id-type="doi">10.3897/zookeys.574.7628</pub-id></mixed-citation></tp:treatment-meta><tp:nomenclature><tp:taxon-name>
            <tp:taxon-name-part taxon-name-part-type="genus">Monelata</tp:taxon-name-part>
            <tp:taxon-name-part taxon-name-part-type="species">truncata</tp:taxon-name-part>
            <object-id xmlns:xlink="http://www.w3.org/1999/xlink" content-type="zoobank" xlink:type="simple">http://zoobank.org/2B503D40-A92F-4031-9730-8344634E40E4</object-id>
          </tp:taxon-name><tp:taxon-authority>Hou &amp; Xu</tp:taxon-authority><tp:taxon-status xmlns:xlink="http://www.w3.org/1999/xlink" xlink:type="simple">sp. n.</tp:taxon-status><xref ref-type="fig" rid="F1">Figs 1–3</xref><xref ref-type="fig" rid="F2">, 4–5</xref></tp:nomenclature><tp:treatment-sec sec-type="material"><title>Material examined.</title><p>Holotype: ♀, CHINA: Yunnan, Zhaotong, Yongshan, Huanghua, <named-content xmlns:xlink="http://www.w3.org/1999/xlink" content-type="date" xlink:type="simple">2012.VIII–X</named-content>, Shi-wen Yang (SCAU). Paratypes: 22 ♀♀ 35 ♂♂, Yunnan, Zhaotong, Yongshan, Huanghua, <named-content xmlns:xlink="http://www.w3.org/1999/xlink" content-type="date" xlink:type="simple">2012.VIII–X</named-content>, Shi-wen Yang (SCAU).</p></tp:treatment-sec><tp:treatment-sec sec-type="Description"><title>Description.</title><p>Holotype. <italic>Female</italic> (Figs <xref ref-type="fig" rid="F1">1–3</xref>). Body length 0.9 mm. Fore wing length 0.8 mm.</p><fig id="F1" position="float" orientation="portrait"><label>Figures 1–3.</label><caption><p>
          <italic><tp:taxon-name><tp:taxon-name-part taxon-name-part-type="genus">Monelata</tp:taxon-name-part> <tp:taxon-name-part taxon-name-part-type="species">truncata</tp:taxon-name-part></tp:taxon-name></italic> sp. n., ♀, holotype, habitus. <bold>1</bold> Lateral view <bold>2</bold> dorsal view <bold>3</bold> fore wing.</p></caption><graphic xmlns:xlink="http://www.w3.org/1999/xlink" xlink:href="zookeys-574-097-g001.jpg" position="float" orientation="portrait" xlink:type="simple" id="oo_82946.jpg"/></fig><p>
            <italic>Color</italic>. Head black. Antenna dark brown, with A13 black. Mesosoma and metasoma black. Petiole and legs brown. Fore and hind wings hyaline, with veins brown.</p><p>
            <italic>Head</italic>. Head in dorsal view transverse, 0.75 times as long as wide. Relative proportion of length to width of antennal segment as follows: A1 (10.5 : 2.2); A2 (3.5 : 1.8); <!--PageBreak-->A3 (1.6 : 1.3); A4 (1.2 : 1.3); A5 (1.2 : 1.3); A6 (1.2 : 1.3); A7 (1.2 : 1.3); A8 (1.3 : 1.4); A9 (1.4 : 1.5); A10 (1.6 : 1.6); A11 (1.8 : 2.0); A12 (2.2 : 2.3); A13 (7.5 : 4.5). A1 slender, cylindrical, unarmed apically. A10 to A13 gradually enlarged. A13 ovoid, <!--PageBreak-->remarkably clavate. Eye oval, 1.5 times as long as wide, 1.5 times as long as malar space. Posterior orbit of eye not sinuate. <abbrev xmlns:xlink="http://www.w3.org/1999/xlink" xlink:title="the shortest distance between inner margins of two posterior ocelli" xlink:type="simple">POL</abbrev> : <abbrev xmlns:xlink="http://www.w3.org/1999/xlink" xlink:title="the shortest distance between lateral ocellus and compound eye" xlink:type="simple">OOL</abbrev> : <abbrev xmlns:xlink="http://www.w3.org/1999/xlink" xlink:title="the distance between inner edge of lateral ocellus and median ocellus" xlink:type="simple">OL</abbrev> = 1.5 : 4.0 : 1.5.</p><p>
            <italic>Mesosoma</italic>. Mesosoma as wide as head. Cervix densely hairy, dense pronotal and propleural cushions confluent into complete hairy collar ventrally and dorsally. Mesoscutum smooth, with three pairs of setae. Scutellar disc slightly converging posteriorly. Mesopleuron smooth. Metanotum with a median keel. Metapleuron covered with long hairs. Propodeum elongate, with a distinct median keel, pointed anteriorly. Posterior margin of propodeum excavate. Fore wing elongate, distinctly longer than mesosoma and metasoma; apical margin truncate (Fig. <xref ref-type="fig" rid="F1">3</xref>); apical margin with long fringes, 1/3 of wing width. Hind wing narrow, with fringes distinctly longer than wing width. Legs long and slender.</p><p>
            <italic>Metasoma</italic>. Petiole cylindrical, 1.5 times as long as wide. Petiole covered by dense, translucent, elongate setae. <abbrev xmlns:xlink="http://www.w3.org/1999/xlink" xlink:title="the second metasomal tergite" xlink:type="simple">T2</abbrev> enlarged, cover 0.8 length of gaster, 1.7 times as long as wide.</p><p>
            <italic>Male</italic> (Figs <xref ref-type="fig" rid="F2">4</xref>, <xref ref-type="fig" rid="F2">5</xref>). Body length 0.8 mm. Fore wing length 0.7 mm. Antenna fully brown. Relative proportion of length to width of antennal segment as follows: A1 <!--PageBreak-->(11.0 : 2.0); A2 (3.2 : 1.8); A3 (3.8 : 1.9); A4 (3.8 : 1.9); A5 (3.8 : 2.0); A6 (3.8 : 2.0); A7 (3.8 : 2.0); A8 (3.8 : 2.0); A9 (3.8 : 2.0); A10 (3.8 : 2.0); A11 (3.8 : 2.0); A12 (4.0 : 2.1); A13 (4.0 : 2.1); A14 (5.0 : 2.1). Eye 1.4 times as long as wide, 2.3 times as long as malar space. <abbrev xmlns:xlink="http://www.w3.org/1999/xlink" xlink:title="the shortest distance between inner margins of two posterior ocelli" xlink:type="simple">POL</abbrev> : <abbrev xmlns:xlink="http://www.w3.org/1999/xlink" xlink:title="the shortest distance between lateral ocellus and compound eye" xlink:type="simple">OOL</abbrev> : <abbrev xmlns:xlink="http://www.w3.org/1999/xlink" xlink:title="the distance between inner edge of lateral ocellus and median ocellus" xlink:type="simple">OL</abbrev> = 1.5 : 4.0 : 1.3. A4 not sexually modified. Other characteristics are similar to females.</p><fig id="F2" position="float" orientation="portrait"><label>Figures 4–5.</label><caption><p>
          <italic><tp:taxon-name><tp:taxon-name-part taxon-name-part-type="genus">Monelata</tp:taxon-name-part> <tp:taxon-name-part taxon-name-part-type="species">truncata</tp:taxon-name-part></tp:taxon-name></italic> sp. n., ♂, paratype, habitus. <bold>4</bold> Lateral view <bold>5</bold> dorsal view.</p></caption><graphic xmlns:xlink="http://www.w3.org/1999/xlink" xlink:href="zookeys-574-097-g002.jpg" position="float" orientation="portrait" xlink:type="simple" id="oo_82947.jpg"/></fig></tp:treatment-sec><tp:treatment-sec sec-type="Variation"><title>Variation.</title><p>
            <italic>Females</italic>. Body length 0.8–1.0 mm. Fore wing length 0.8–0.9 mm. <italic>Males</italic>. Body length 0.7–0.8 mm. Fore wing length 0.6–0.7 mm.</p></tp:treatment-sec><tp:treatment-sec sec-type="Distribution"><title>Distribution.</title><p>China (Yunnan).</p></tp:treatment-sec><tp:treatment-sec sec-type="Etymology"><title>Etymology.</title><p>The species name “<italic>truncata</italic>” is based on the truncate apical margin of fore wing.</p></tp:treatment-sec><tp:treatment-sec sec-type="Remarks"><title>Remarks.</title><p>This is the third species of the genus <italic><tp:taxon-name><tp:taxon-name-part taxon-name-part-type="genus">Monelata</tp:taxon-name-part></tp:taxon-name></italic> in the Oriental Region, but it can be separated from the other two Oriental species, <italic><tp:taxon-name><tp:taxon-name-part taxon-name-part-type="genus">Monelata</tp:taxon-name-part> <tp:taxon-name-part taxon-name-part-type="species">incisipennis</tp:taxon-name-part></tp:taxon-name></italic> Huggert and <italic><tp:taxon-name><tp:taxon-name-part taxon-name-part-type="genus">Monelata</tp:taxon-name-part> <tp:taxon-name-part taxon-name-part-type="species">completa</tp:taxon-name-part></tp:taxon-name></italic> Rajmohana &amp; Narendran by the following characteristics: fore wing with apical margin truncate (deeply incised in <italic><tp:taxon-name><tp:taxon-name-part taxon-name-part-type="genus">Monelata</tp:taxon-name-part> <tp:taxon-name-part taxon-name-part-type="species">incisipennis</tp:taxon-name-part></tp:taxon-name></italic>, and round in <italic><tp:taxon-name><tp:taxon-name-part taxon-name-part-type="genus">Monelata</tp:taxon-name-part> <tp:taxon-name-part taxon-name-part-type="species">completa</tp:taxon-name-part></tp:taxon-name></italic>); head in dorsal view distinctly transverse (nearly as long as wide in the latter two); and mesosoma black (reddish-brown to brown in the latter two).</p><p>According to the key and figure of <xref ref-type="bibr" rid="B16">Nixon (1980)</xref>, <italic><tp:taxon-name><tp:taxon-name-part taxon-name-part-type="genus">Monelata</tp:taxon-name-part> <tp:taxon-name-part taxon-name-part-type="species">solida</tp:taxon-name-part></tp:taxon-name></italic> (Thomson, 1858) in the Palearctic Region is “forewing faintly to hardly emarginate at apex”, the new species is similar to <italic><tp:taxon-name><tp:taxon-name-part taxon-name-part-type="genus">Monelata</tp:taxon-name-part> <tp:taxon-name-part taxon-name-part-type="species">solida</tp:taxon-name-part></tp:taxon-name></italic>. But after we checked the holotype of <italic><tp:taxon-name><tp:taxon-name-part taxon-name-part-type="genus">Monelata</tp:taxon-name-part> <tp:taxon-name-part taxon-name-part-type="species">solida</tp:taxon-name-part></tp:taxon-name></italic> (Holotype ♀, BMNH No. 9.688) in London, the apical margin of fore wing of <italic><tp:taxon-name><tp:taxon-name-part taxon-name-part-type="genus">Monelata</tp:taxon-name-part> <tp:taxon-name-part taxon-name-part-type="species">solida</tp:taxon-name-part></tp:taxon-name></italic> is round as <italic><tp:taxon-name><tp:taxon-name-part taxon-name-part-type="genus">Monelata</tp:taxon-name-part> <tp:taxon-name-part taxon-name-part-type="species">completa</tp:taxon-name-part></tp:taxon-name></italic>. The new species also can be separated from <italic><tp:taxon-name><tp:taxon-name-part taxon-name-part-type="genus">Monelata</tp:taxon-name-part> <tp:taxon-name-part taxon-name-part-type="species">solida</tp:taxon-name-part></tp:taxon-name></italic> by head in dorsal view distinctly transverse (slightly wider than long in <italic><tp:taxon-name><tp:taxon-name-part taxon-name-part-type="genus">Monelata</tp:taxon-name-part> <tp:taxon-name-part taxon-name-part-type="species">solida</tp:taxon-name-part></tp:taxon-name></italic>); female A7–A12 slightly wider than long, or as wide as long (distinctly wider than long in <italic><tp:taxon-name><tp:taxon-name-part taxon-name-part-type="genus">Monelata</tp:taxon-name-part> <tp:taxon-name-part taxon-name-part-type="species">solida</tp:taxon-name-part></tp:taxon-name></italic>); A12 1.67 times as long as wide (2.27 times in <italic><tp:taxon-name><tp:taxon-name-part taxon-name-part-type="genus">Monelata</tp:taxon-name-part> <tp:taxon-name-part taxon-name-part-type="species">solida</tp:taxon-name-part></tp:taxon-name></italic>).</p></tp:treatment-sec><ref-list><ref id="B16"><mixed-citation xmlns:xlink="http://www.w3.org/1999/xlink" xlink:type="simple">
          <person-group><name name-style="western"><surname>Nixon</surname><given-names>GEJ</given-names></name></person-group> (<year>1980</year>) <chapter-title><tp:taxon-name><tp:taxon-name-part taxon-name-part-type="family">Diapriidae</tp:taxon-name-part></tp:taxon-name> (<tp:taxon-name><tp:taxon-name-part taxon-name-part-type="subfamily">Diapriinae</tp:taxon-name-part></tp:taxon-name>). <tp:taxon-name><tp:taxon-name-part taxon-name-part-type="order">Hymenoptera</tp:taxon-name-part></tp:taxon-name>, <tp:taxon-name><tp:taxon-name-part taxon-name-part-type="superfamily">Proctotrupoidea</tp:taxon-name-part></tp:taxon-name>.</chapter-title> In: <person-group><name name-style="western"><surname>Fitton</surname><given-names>MG</given-names></name></person-group>. <source>Habdbooks for the Identification of British Insects</source>. <volume>Vol. VIII</volume>, <issue>part 3</issue> (di): <fpage>1</fpage>–<lpage>55</lpage>.</mixed-citation></ref></ref-list></tp:taxon-treatment>
